# Supplementary material for: Ultrasound-driven ROS-scavenging nanobubbles for synergistic NASH treatment via FXR activation
Source: Ultrason Sonochem. 2025 Apr 26;118:107352. doi: 10.1016/j.ultsonch.2025.107352 (PMC12124726; doi:10.1016/j.ultsonch.2025.107352)
Supplement: Supplementary Data 1 [file mmc1.zip]

Archive with 2 entries (1 files):
- Table_ULTSON 107352/
- Table_ULTSON 107352/Table_ULTSON 107352.docx
